# Supplementary material for: Antibiotic-Resistant Bacteria Dissemination in the Wildlife, Livestock, and Water of Maiella National Park, Italy
Source: Animals (Basel). 2023 Jan 27;13(3):432. doi: 10.3390/ani13030432 (PMC9913102; doi:10.3390/ani13030432)
Supplement: Supplementary file 1 [file animals-13-00432-s001.zip]

Archive with 1 entries (1 files):
- animals-2160645-supplementary.pdf
